# Supplementary material for: Loss of MXRA8 Delays Mammary Tumor Development and Impairs Metastasis
Source: Int J Mol Sci. 2023 Sep 6;24(18):13730. doi: 10.3390/ijms241813730 (PMC10530983; doi:10.3390/ijms241813730)
Supplement: Supplementary file 1 [file ijms-24-13730-s001.zip]

Archive with 1 entries (1 files):
- ijms-2564009-supplementary.pdf
